# Supplementary material for: Correlation between the clinical disability and T1 hypointense lesions’ volume in cerebral magnetic resonance imaging of multiple sclerosis patients: A systematic review and meta‐analysis
Source: CNS Neurosci Ther. 2021 Oct 3;27(11):1268–80. doi: 10.1111/cns.13734 (PMC8504532; doi:10.1111/cns.13734)
Supplement: Supplementary file 6 — Supplementary Material S6 [file CNS-27-1268-s004.xlsx]

## Sheet: Sheet1
Type	Study ID	MS	n	r	All Low	ROB 1	ROB 2	ROB 3	ROB 4	ROB 5	ROB 6	Large	Sequence	SMF	Criteria
BOTH	Bermel 2003	Both	78	0.272	Yes	Low	Low	Low	Low	Low	Low	No	FSE	≥1.5T	McDonald
SPMS	Dastidar 1999	SPMS	28	0.27	Yes	Low	Low	Low	Low	High	Low	No	FSE	<1.5T	Poser
BOTH	Dell'Oglio 2015	Both	61	0.181	Yes	Low	Low	Low	Low	High	Low	No	3D MDEFT	≥1.5T	McDonald
BOTH	Dupuy 2015	Both	45	0.299	Yes	Low	Low	Low	Low	High	Low	No	CSE	≥1.5T	McDonald
RRMS	Garrido 2016	RRMS	35	0.0578	No	High	Low	High	Low	High	Low	No	-
RRMS	Giorgio 2014	RRMS	57	0.54	Yes	Low	Low	Low	Low	High	Low	No	CSE	≥1.5T	McDonald
ALL	Giugni 1997	Both	85	0.243772	No	Low	Low	Low	Unclear	High	Low	No	CSE	<1.5T
BOTH	Grimaud 1999	Both	15	0.71	Yes	Low	Low	Low	Low	High	Low	No	CSE & FSE	≥1.5T	Poser
BOTH	Khalid 2018	Both	16	0.329	No	High	Low	Low	Low	Low	Low	No	CSE	≥1.5T	McDonald
BOTH	Khan 2017	Both	29	0.486	Yes	Low	Low	Low	Low	High	Low	No	CSE or MP-RAGE	≥1.5T	Poser
SPMS	Masek 2008	SPMS	11	0.16	No	High	High	Unclear	Unclear	High	High	No	CSE
ALL	Miki 1999	Both	38	0.208756	Yes	Low	Low	Low	Low	High	Low	No	FSE	≥1.5T	Poser
BOTH	Nijeholt 1998	Both	60	0.43	No	High	Low	Low	Low	High	Low	No	CSE	<1.5T
SPMS	O'Riordan 1998	SPMS	25	-0.357	No	High	Low	Low	Low	High	Low	No	FSE	≥1.5T
BOTH	Rovaris 1999	Both	50	0.6	Yes	Low	Low	Low	Low	High	Low	No	CSE	≥1.5T	Poser
RRMS	Rovaris 2003	RRMS	239	0.19	Yes	Low	Low	Low	Low	Low	Low	Yes	CSE	≥1.5T	Poser
BOTH	Sailer 2001	Both	28	0.5111	No	High	Low	Low	Unclear	High	Low	No	CSE	≥1.5T
BOTH	Sanfilipo 2005	Both	41	0.41	Yes	Low	Low	Low	Low	Low	Low	No	CSE	≥1.5T	McDonald
RRMS	Simon 2000	RRMS	159	0.22	Yes	Low	Low	Low	Low	Low	Low	Yes	CSE	≥1.5T	Poser
BOTH	Tauhid 2015	Both	100	0.326	Yes	Low	Low	Low	Low	High	Low	Yes	CSE	≥1.5T
BOTH	Tavazzi 2007	Both	432	0.37	Yes	Low	Low	Low	Low	Low	Low	Yes	CSE	≥1.5T	McDonald
RRMS	Thaler 2015	RRMS	40	0.408	No	High	Low	Low	Low	High	Low	No	MP-RAGE	≥1.5T
ALL	Truyen 1996	Both	46	0.3184	Yes	Low	Low	Low	Low	High	Low	No	CSE	<1.5T	Poser
BOTH	Van der Werf 1998	Both	26	0.16	Yes	Low	Low	Low	Low	High	Low	No	CSE	<1.5T	Poser
BOTH	van Waesberghe 1998	Both	41	0.17	No	High	Low	Low	Unclear	High	Low	No	CSE	≥1.5T
BOTH	Van Walderveen 1999	Both	38	0.525	Yes	Low	Low	Low	Low	High	Low	No	CSE	<1.5T	Poser
BOTH	Van Walderveen 2001	Both	96	0.32	No	Low	Low	Low	Unclear	High	Low	Yes	CSE	<1.5T	Poser
