# Supplementary material for: Correlation between the clinical disability and T1 hypointense lesions’ volume in cerebral magnetic resonance imaging of multiple sclerosis patients: A systematic review and meta‐analysis
Source: CNS Neurosci Ther. 2021 Oct 3;27(11):1268–80. doi: 10.1111/cns.13734 (PMC8504532; doi:10.1111/cns.13734)
Supplement: Supplementary file 7 — Supplementary Material S7 [file CNS-27-1268-s003.txt]

---
title: "Meta Analyses "
author: "Elham Barati, Amir Valizadeh"
---
setwd("/Users/amirvalizadeh/Desktop")

#Import packages
library(meta)
library(dplyr)
library(dmetar)

#Load data
Data <- readxl::read_excel("Data.xlsx")
Data <- Data[order(Data$`Study ID`) , ]
GeneralData <- Data[order(Data$`Study ID`) , c("n" , "r")]

#Main synthesis
MainSynthesis <- metacor(GeneralData$r, GeneralData$n, studlab = Data$`Study ID`, comb.fixed = FALSE, text.w.random="Weight", method.tau = 'HS')
print(MainSynthesis)

#Create forest plot
png(file = "./Main Synthesis.png", width = 2800, height = 2100, res = 300)
forest.meta(MainSynthesis, xlim =  c(-1 , 1), test.overall = TRUE, calcwidth.tests = TRUE, leftlabs = c("Study ID" , "Sample Size"), test.overall.random = TRUE, prediction = TRUE, col.square = "red", col.diamond = "black")
while (!is.null(dev.list()))
dev.off()


#SMF subgroup analysis#
DataSMF <- subset(Data, !is.na(SMF))
GeneralDataSMF <- DataSMF[order(DataSMF$`Study ID`), c("n" , "r", "SMF")]
DataSMF <- DataSMF[order(DataSMF$`Study ID`), ]

SubGroupSMF <- metacor(GeneralDataSMF$r, GeneralDataSMF$n, studlab = DataSMF$`Study ID`, byvar = DataSMF$SMF, comb.fixed = FALSE, text.w.random="Weight", method.tau = 'HS')
print(SubGroupSMF)

png(file = "./SMF Subgroup.png", width = 3200, height = 2500, res = 300)
forest.meta(SubGroupSMF, xlim =  c(-1 , 1), leftlabs = c("Study ID" , "Sample Size"), print.byvar=FALSE, overall.hetstat=FALSE, test.subgroup.random = TRUE, calcwidth.tests = TRUE, col.square = "red", col.diamond = "black")
while (!is.null(dev.list()))
dev.off()


#Criteria subgroup analysis#
DataCriteria <- subset(Data, !is.na(Criteria))
GeneralDataCriteria <- DataCriteria[order(DataCriteria$`Study ID`), c("n" , "r", "Criteria")]
DataCriteria <- DataCriteria[order(DataCriteria$`Study ID`), ]

SubGroupCriteria <- metacor(GeneralDataCriteria$r, GeneralDataCriteria$n, studlab = DataCriteria$`Study ID`, byvar = DataCriteria$Criteria, comb.fixed = FALSE, text.w.random="Weight", method.tau = 'HS')
print(SubGroupCriteria)

png(file = "./Criteria Subgroup.png", width = 3200, height = 2100, res = 300)
forest.meta(SubGroupCriteria, xlim =  c(-1 , 1), leftlabs = c("Study ID" , "Sample Size"), print.byvar=FALSE, overall.hetstat=FALSE, test.subgroup.random = TRUE, calcwidth.tests = TRUE, col.square = "red", col.diamond = "black")
while (!is.null(dev.list()))
dev.off()


#Sensitivity analyses#
Rob1 <- Data %>% filter(`ROB 1` %in% c('High' , "Unclear")) %>% select(`Study ID` ,n , r)
Rob1 <- Rob1[order(Rob1$`Study ID`) , ]
meta_Rob1 <-  metacor(Rob1$r , Rob1$n, studlab = Rob1$`Study ID`, comb.fixed = FALSE, text.w.random="Weight", method.tau = 'HS')
print(meta_Rob1)
png(file = "./Rob1.png", width = 3200, height = 1000, res = 300)
forest.meta(meta_Rob1, xlim =  c(-1 , 1), leftlabs = c("Study ID" , "Sample Size"), calcwidth.tests = TRUE, test.overall = TRUE, comb.fixed = F, col.square = "red", col.diamond = "black")
while (!is.null(dev.list()))
dev.off()

Rob4 <- Data %>% filter(`ROB 4` %in% c('High' , "Unclear")) %>% select(`Study ID` ,n , r)
Rob4 <- Rob4[order(Rob4$`Study ID`) , ]
meta_Rob4 <-  metacor(Rob4$r , Rob4$n, studlab = Rob4$`Study ID`, comb.fixed = FALSE, text.w.random="Weight", method.tau = 'HS')
print(meta_Rob4)
png(file = "./Rob4.png", width = 3200, height = 1000, res = 300)
forest.meta(meta_Rob4, xlim =  c(-1 , 1), leftlabs = c("Study ID" , "Sample Size"), calcwidth.tests = TRUE, test.overall = TRUE, comb.fixed = F, col.square = "red", col.diamond = "black")
while (!is.null(dev.list()))
dev.off()

Rob5 <- Data %>% filter(`ROB 5` %in% c('High' , "Unclear")) %>% select(`Study ID` ,n , r)
Rob5 <- Rob5[order(Rob5$`Study ID`) , ]
meta_Rob5 <-  metacor(Rob5$r , Rob5$n, studlab = Rob5$`Study ID`, comb.fixed = FALSE, text.w.random="Weight", method.tau = 'HS')
print(meta_Rob5)
png(file = "./Rob5.png", width = 3200, height = 1900, res = 300)
forest.meta(meta_Rob5, xlim =  c(-1 , 1), leftlabs = c("Study ID" , "Sample Size"), calcwidth.tests = TRUE, test.overall = TRUE, comb.fixed = F, col.square = "red", col.diamond = "black")
while (!is.null(dev.list()))
dev.off()

Large <- Data %>% filter(`Large` %in% c("Yes")) %>% select(`Study ID` ,n , r)
Large <- Large[order(Large$`Study ID`) , ]
meta_Large <-  metacor(Large$r , Large$n, studlab = Large$`Study ID`, comb.fixed = FALSE, text.w.random="Weight", method.tau = 'HS')
print(meta_Large)
png(file = "./Large.png", width = 3200, height = 800, res = 300)
forest.meta(meta_Large, xlim =  c(-1 , 1), leftlabs = c("Study ID" , "Sample Size"), calcwidth.tests = TRUE, test.overall = TRUE, comb.fixed = F, col.square = "red", col.diamond = "black")
while (!is.null(dev.list()))
dev.off()


#Bias Graphs
BiasCharts <- Data %>% 
  select( `Study ID` , 
          "1.Study participation" = `ROB 1` ,
          "2.Study attrition" = `ROB 2`, 
          "3.Prognostic factor measurement" = `ROB 3`, 
          "4.Outcome measurement" = `ROB 4` ,
          "5.Study confounding" = `ROB 5` ,
          "6.Statistical analysis and reporting" = `ROB 6`)

Bias_df<- as.data.frame(BiasCharts)

png(filename = "./bias.png", width = 1000, height = 250)
rob.summary(Bias_df)
dev.off()

png(filename = "./biasTable.png", width = 800 , height = 1000)
rob.summary(Bias_df ,  studies = Bias_df$`Study ID` , table = T)
dev.off()

png(filename = "./biasTable2.png", width = 900 , height = 1500)
rob.summary(Bias_df, studies = Bias_df$`Study ID` , table = T)
dev.off()


#Funnel plot
funnel(MainSynthesis,
       comb.random = TRUE ,
       comb.fixed = FALSE, 
       level = 0.95,
       #contour = c(0.9, 0.95, 0.99)
       )
png(filename = "./funnel.png" , width = 800 , height = 600)
funnelplot <- funnel(MainSynthesis, 
             comb.fixed = FALSE,
             comb.random = TRUE, 
             level = 0.95, 
             contour = c(0.9, 0.95, 0.99),
             #col.contour = c("darkgreen", "green", "lightgreen"),
             xlim = c(-.5 , 1.1) ,
              ref = 0.328
             )$col.contour
legend(.8, 0.01, c("0.1 > p > 0.05", "0.05 > p > 0.01", "< 0.01"), fill = funnelplot, cex = 0.75)
dev.off()
